# Supplementary material for: MEDIATOR18 and MEDIATOR20 confer susceptibility to Fusarium oxysporum in Arabidopsis thaliana
Source: PLoS One. 2017 Apr 25;12(4):e0176022. doi: 10.1371/journal.pone.0176022 (PMC5404846; doi:10.1371/journal.pone.0176022)
Supplement: S1 Table — (XLSX) [file pone.0176022.s003.xlsx]

## Sheet: Sheet2
RT-qPCR primers
Gene name	Gene ID	Primer direction	Primer
MYC2	AT1G32640	F	TCATACGACGGTTGCCAGAA
		R	AGCAACGTTTACAAGCTTTGATTG
JAZ1	AT1G19180	F	CGGTAGCTTTGGAGATCTGAG
		R	TCACAAGGGAATAAACTCATGG
JAZ5	AT1G17380	F	CACGTAGAGCTTCCCTCCAT
		R	TGGGAGGATAACGATGATGA
JAZ7	AT2G34600	F	GACTTGGAACTTCGCCTTCTT
		R	TCTGAGATTCTTGCTTTGGTTG
JAZ8	AT1G30135	F	CAGCAAAATTGTGACTTGGAA
		R	TGGATTTCCAGAACTGGTTG
JAZ10	AT5G13220	F	ATCTCGTTCGGTTCCGTCTA
		R	ACAGTTCCCGAAACGAGTTC
PDF1.4	AT1G19610	F	TTCCACTGAGATGATGGCGG
		R	GTGAAGCACGTTCCCATCTC
PDF2.2	AT2G02100	F	AGGGTACATGCGTGAGTGC
		R	CTGGTGCAGAAGCAACGAC
PR1	AT2G14610	F	GTGACTTGTCTGGCGTCTCC
		R	CACCTCACTTTGGCACATCC
PR2	AT1G04130	F	TACCTTGCCAAGTCCATCGG
		R	AACTGGGAACGTCGAGGATG
PR5	AT1G75040	F	AATGTCAAGCTGGGGA
		R	AGGTGCTCGTTTCGTC
RbohD	AT5G47910	F	TTCGAGTGGTTCAAGGGAATAATG
		R	CGTACACACTCGTGCAATAATTGTG
RbohB	AT1G09090	F	AGGAAATGTACTTTCACTTTACATGTCG
		R	ATTGTAATGGTGAGACGTCAGAACAG
CATALASE1	AT1G20630	F	CGTGAAGCGTTTTGTTGAAGC
		R	CGAGTTGCTAGTTTCTGTCCCAG
CATALASE2	AT4G35090	F	CTATCCGACCCACGCATCAC
		R	TTCAGACGGCTTGCCAGC
MDAR1	AT3G52880	F	TTGGGTTCAAGGTGGTAAAGTGG
		R	TCGAGCTTTGGCGACTTTAGC
MDAR2	AT5G03630	F	GGAAAGTGGTTGGAGCATTTTTAG
		R	CACTTCAAGGCTCTCAACAGAAGG
MDAR3	AT3G09940	F	CTGAAGCCTGGTGAACTCGC
		R	GGTCGGATTGACTTCGAGGTC
APX4	AT4G09010	F	GCAACAGAGGCTGATCCAGAAG
		R	CCAATCCAACAGCAATGAACTTATC
EXECUTER1	AT4G33630	F	TCTGGTTTCCAGAGTTTCCTGC
		R	GATGAAATCCTTATCCACCCTTCC
OXI1	AT3G25250	F	CCAAGAGATTTTTGCTGCAAGAC
		R	CCTTAACCCATTCCCCACTAGTATTATC
DHAR1	AT1G19570	F	CTCTGACAAACCCCAGTGGTTC
		R	CAACGATGACGTCGGAATCA
VTC2	AT4G26850	F	GATGGCAGCAAATTCAACTTCAC
		R	GGCATGCAAGGGAAGAACTG
β-ACTIN2,7,8	Universal forward	F	AGTGGTCGTACAACCGGTATTGT
β-ACTIN 2	AT3G18780	R	GATGGCATGGAGGAAGAGAGAAAC
β-ACTIN 7	AT5G09810	R	GAGGAAGAGCATTCCCCTCGTA
β-ACTIN 8	AT1G49240	R	GAGGATAGCATGTGGAACTGAGAA
Yeast-2-Hybrid cloning primers
Gene name	Gene ID	Primer direction	Primer
MED8	AT2G03070	F	ATGGAGACACAGCCGCAG
		R	ACAAAGGCACCAAAATCCTCAATAA
MED18	AT2G22370	F	ATGTCAATGGAGTGTGTGGT
		R	TTACAATGTAGTACCTCCTCCATC
MED20	AT2G28230	F	ATGCCCGTCAAGTGGGTT
		R	GTTCAAGCTGTGAGAGGCTAA
MED21	AT4G04780	F	ATGGATATAATCTCACAGTTGCA
		R	GAACATGAAGAAACCTGAATGA
